# Supplementary material for: Toxicity Assay and Pathogenic Process Analysis of Clonostachys rogersoniana Infecting Cephalcia chuxiongica
Source: Microorganisms. 2025 Mar 21;13(4):709. doi: 10.3390/microorganisms13040709 (PMC12029400; doi:10.3390/microorganisms13040709)
Supplement: Supplementary file 1 [file microorganisms-13-00709-s001.zip]

Archive with 1 entries (1 files):
- microorganisms-3519201-supplementary.pdf
